# Supplementary material for: Rabbit microbiota across the whole body revealed by 16S rRNA gene amplicon sequencing
Source: BMC Microbiol. 2021 Nov 10;21:312. doi: 10.1186/s12866-021-02377-x (PMC8579649; doi:10.1186/s12866-021-02377-x)
Supplement: Supplementary file 1 — Additional file 1: Table S1. Rabbit food ingredients and guaranteed analysis. Table S2. Detailed information of the microbial data. Table S3. Pairwise PERMANOVA analysis for the sample clustering1. Table S4. Pairwise PERMANOVA analysis for the clustering of intestinal and non-intestinal groups1. Table S5. Comparison of microbiome among four different groups at the genus level. Table S6. Comparison of predicted KEGG pathways between the intestinal and non-intestinal groups. Table S7. The difference number of predicted functional capacities among microbiome from 12 rabbit body sites1. [file 12866_2021_2377_MOESM1_ESM.xlsx]

## Sheet: Sheet1
Table 1. Summary of microbial communities across multiple Rabbit body sites at different phylogenetic level1.
Group	Body site	Phyla number	Class number	Order number	Family number	Genus number	ASV number
Lin		15	21	38	62	130	2187
	Rectum	15	21	37	59	118	1721
	Cecum	15	20	36	57	116	1662
	Cecal appendix	15	21	37	59	122	1818
	Colon	15	21	37	57	115	1699
SSin		18	24	61	101	170	2049
	Jejunum	16	20	46	62	83	886
	Ileum	16	22	49	78	133	1417
	Duodenum	15	19	42	58	69	810
	Stomach	14	20	47	76	119	893
SML		22	31	62	114	191	804
	Skin	19	24	53	89	154	490
	Mouth	10	16	30	47	64	165
	Lung	19	27	51	81	119	396
Uter		16	20	45	70	93	332
	Uterus	16	20	45	70	93	332
In total		23	37	74	140	264	3148
Note: 1, the number indicates the total number of micbrobial communities in each body site or each group.
